# Supplementary material for: A Possible Primordial Acetyleno/Carboxydotrophic Core Metabolism
Source: Life (Basel). 2020 Apr 7;10(4):35. doi: 10.3390/life10040035 (PMC7235995; doi:10.3390/life10040035)
Supplement: Supplementary file 1 [file life-10-00035-s001.zip]

Archive with 1 entries (1 files):
- Supplementary Information Huber  02_04_2020.pdf
